# Supplementary material for: Transcriptome time-course analysis unravels the regulatory networks governing ratooning decline in sugarcane
Source: Front Plant Sci. 2026 Jan 12;16:1739058. doi: 10.3389/fpls.2025.1739058 (PMC12832970; doi:10.3389/fpls.2025.1739058)
Supplement: Supplementary file 2 [file Table1.xlsx]

## Sheet: Table S1
Table S1. Summary of RNA quality assessment for all sugarcane root samples
Sample ID	Nucleic Acid ID	Volume (μl)	Nanodrop Measurement		Qubit Measurement
			C(ng/μl)	OD260/280	C(ng/μl)	总量(μg)
YZ08-1609PC_R1	24HNRBY107421706-1	20	114.077	1.839	50.8	1.016
YZ08-1609PC_R2	24HNRBY107421707-1	20	170.161	1.749	85.6	1.712
YZ08-1609PC_R3	24HNRBY107421708-1	20	49.812	1.793	15.8	0.316
YZ08-1609R1_R1	24HNRBY107421709-1	20	383.707	1.966	252	5.04
YZ08-1609R1_R2	24HNRBY107421710-1	20	246.737	1.977	154	3.08
YZ08-1609R1_R3	24HNRBY107421711-1	20	369.377	2.043	362	7.24
YZ08-1609R2_R1	24HNRBY107421712-1	20	114.234	1.832	54.2	1.084
YZ08-1609R2_R2	24HNRBY107421713-1	20	81.737	1.887	39.6	0.792
YZ08-1609R2_R3	24HNRBY107421714-1	20	1347.81	1.946	698	13.96
YZ08-1609R3_R1	24HNRBY107421715-1	20	88.966	1.824	35.4	0.708
YZ08-1609R3_R2	24HNRBY107421716-1	20	150.17	1.85	68.6	1.372
YZ08-1609R3_R3	24HNRBY107421717-1	20	462.337	1.88	312	6.24
YZ08-1609R4_R1	24HNRBY107421718-1	20	282.586	1.919	154	3.08
YZ08-1609R4_R2	24HNRBY107421719-1	20	297.378	1.887	170	3.4
YZ08-1609R4_R3	24HNRBY107421720-1	20	139.114	1.903	85.4	1.708
YZ05-51PC_R1	24HNRBY107421721-1	20	190.325	1.897	898	17.96
YZ05-51PC_R2	24HNRBY107421722-1	20	593.189	2.025	600	12
YZ05-51PC_R3	24HNRBY107421723-1	20	167.706	1.852	73.8	1.476
YZ05-51R1_R1	24HNRBY107421724-1	20	297.314	1.629	124	2.48
YZ05-51R1_R2	24HNRBY107421725-1	20	126.343	1.843	58	1.16
YZ05-51R1_R3	24HNRBY107421726-1	20	467.348	1.834	306	6.12
YZ05-51R2_R1	24HNRBY107421727-1	20	223.616	1.906	116	2.32
YZ05-51R2_R2	24HNRBY107421728-1	20	414.957	1.565	67	1.34
YZ05-51R2_R3	24HNRBY107421729-1	20	243.552	1.852	144	2.88
YZ05-51R3_R1	24HNRBY107421730-1	20	411.058	1.749	157	3.14
YZ05-51R3_R2	24HNRBY107421731-1	20	167.444	1.822	118	2.36
YZ05-51R3_R3	24HNRBY107421732-1	20	251.969	1.904	192	3.84
YZ05-51R4_R1	24HNRBY107421733-1	20	248.764	1.884	167	3.34
YZ05-51R4_R2	24HNRBY107421734-1	20	198.717	1.804	112	2.24
YZ05-51R4_R3	24HNRBY107421735-1	20	298.951	1.687	138	2.76
YT93-159PC_R1	24HNRBY107421736-1	20	70.92	1.86	21	0.42
YT93-159PC_R2	24HNRBY107421737-1	20	271.753	2.01	195	3.9
YT93-159PC_R3	24HNRBY107421738-1	15	48.714	1.834	22.8	0.342
YT93-159R1_R1	24HNRBY107421739-1	20	65.395	1.783	26.8	0.536
YT93-159R1_R2	24HNRBY107421740-1	20	254.39	1.835	171	3.42
YT93-159R1_R3	24HNRBY107421741-1	20	1693.12	1.394	-	-
YT93-159R2_R1	24HNRBY107421742-1	20	218.143	1.864	126	2.52
YT93-159R2_R2	24HNRBY107421743-1	20	121.342	1.762	105	2.1
YT93-159R2_R3	24HNRBY107421744-1	20	128.525	1.771	70	1.4
YT93-159R3_R1	24HNRBY107421745-1	20	198.282	1.845	73.2	1.464
YT93-159R3_R2	24HNRBY107421746-1	20	232.39	1.917	147	2.94
YT93-159R3_R3	24HNRBY107421747-1	20	155.195	1.794	83.6	1.672
YT93-159R4_R1	24HNRBY107421748-1	20	259.846	1.923	155	3.1
YT93-159R4_R2	24HNRBY107421749-1	20	654.064	2.004	434	8.68
YT93-159R4_R3	24HNRBY107421750-1	20	150.043	1.849	72	1.44
Second Measurement (for disqualified samples)
Sample ID	Nucleic Acid ID	Volume (μl)	Nanodrop Measurement		Qubit Measurement
			C(ng/μl)	OD260/280	C(ng/μl)	总量(μg)
YT93-159PC_R1	24HNRBY107421736-2	40	50.883	1.992	37.2	1.488
YT93-159PC_R3	24HNRBY107421738-2	40	15.496	1.674	5.6	0.224
YT93-159R1_R3	24HNRBY107421741-2	40	729.006	1.403	10.51	0.4204

## Sheet: Table S2
Table S2.Primer sequence for qRT-PCR
Primer Name	F-primer (5'to3')	R-primer (5'to3')
UBQ	ACCACTTCGACCGCCACTACTG	CACCACCTAGCAAGGCTTTCCATTTC
MSTRG.86658	CGACGGCGACTACTGGAAGG	CTTGCGGCGGTGCTCCTC
MSTRG.160763	CGACGGCGACTACTGGAAGG	CTTGCGGCGGTGCTCCTC
MSTRG.161669	GGTTGCCGCTCTGGTATTCG	CGCTTCGGAGCAAGGAAAGG
ROC-So-Chr01D0009140	GGGCGACGGCGACTACTG	GAGCACGGCCACCACCAG
YZ-So-Chr07D0004470	GGTTGCCGCTCTGGTATTCG	CGCTTCGGAGCAAGGAAAGG
YZ-so-Chr02A0009970	CCACCGCTGGCAAGATCCTG	GCCGGGTGCTGTTGTAGAGG
YZ-So-Chr07A0006350	GGGAGGAAGGAGAGCAAGGC	GCAGGTAAGCACGACGACAG

## Sheet: Table S3
Table S3. Summary of the RNA-seq outcomes of 45 samples
Samples	Raw reads	Clean reads	Total mapped (%)	Q20 (%)	Q30 (%)	GC content (%)
YT93-159PC_R1	92159234	92154918	83804799(90.94%)	99.2	97.45	53.6
YT93-159PC_R2	60254280	60252176	56817906(94.3%)	99.21	97.48	54.11
YT93-159PC_R3	61974552	61970318	55442422(89.47%)	99.19	97.37	54.12
YT93-159R1_R1	75509302	75503812	64551886(85.49%)	99.21	97.47	53.65
YT93-159R1_R2	69416880	69413574	37351686(53.81%)	99.29	97.63	50.87
YT93-159R1_R3	63890150	63886662	56341966(88.19%)	99.23	97.56	54.1
YT93-159R2_R1	66820624	66817976	32209691(48.21%)	99.24	97.47	52.57
YT93-159R2_R2	59998532	59995698	54147741(90.25%)	99.19	97.38	53.32
YT93-159R2_R3	78094408	78090146	61348518(78.56%)	99.28	97.67	54.13
YT93-159R3_R1	77987982	77984244	62693204(80.39%)	99.31	97.82	54.17
YT93-159R3_R2	70099452	70095336	60186009(85.86%)	99.22	97.5	53.15
YT93-159R3_R3	73448046	73444428	52258956(71.15%)	99.24	97.56	53.7
YT93-159R4_R1	72985704	72979308	62958895(86.27%)	99.17	97.37	54.13
YT93-159R4_R2	64483622	64480148	41192027(63.88%)	99.3	97.7	50.98
YT93-159R4_R3	63899072	63896064	26495910(41.47%)	99.21	97.39	51.74
YZ05-51PC_R1	66675848	66671152	62869798(94.3%)	99.17	97.4	54.63
YZ05-51PC_R2	66971534	66968416	62489812(93.31%)	99.14	97.26	54.4
YZ05-51PC_R3	58539052	58536370	49617060(84.76%)	99.09	97.1	54.19
YZ05-51R1_R1	65774356	65770826	54244777(82.48%)	99.19	97.38	53.03
YZ05-51R1_R2	70176398	70172066	59053529(84.16%)	99.21	97.51	54.91
YZ05-51R1_R3	73134550	73131246	24660582(33.72%)	99.36	97.84	50.73
YZ05-51R2_R1	71311568	71308712	55830005(78.29%)	99.22	97.5	54.18
YZ05-51R2_R2	73496100	73492822	28442749(38.7%)	99.19	97.35	53.96
YZ05-51R2_R3	58638710	58634224	47530774(81.06%)	99.21	97.49	54.17
YZ05-51R3_R1	65312198	65308642	42909070(65.7%)	99.29	97.66	53.51
YZ05-51R3_R2	68582662	68579506	54882565(80.03%)	99.14	97.23	54.02
YZ05-51R3_R3	66230252	66227814	60566721(91.45%)	99.11	97.17	54.5
YZ05-51R4_R1	62783914	62781004	43036506(68.55%)	99.28	97.64	53.17
YZ05-51R4_R2	67318454	67315016	45268812(67.25%)	99.3	97.69	52.84
YZ05-51R4_R3	69721268	69717646	45857000(65.78%)	99.2	97.43	54.07
YZ08-1609PC_R1	68259922	68255710	52060784(76.27%)	99.21	97.52	56.46
YZ08-1609PC_R2	68852390	68848040	56249817(81.7%)	99.22	97.5	53.54
YZ08-1609PC_R3	60331506	60328756	47318454(78.43%)	99.2	97.48	55.08
YZ08-1609R1_R1	68339650	68335106	63871060(93.47%)	99.19	97.4	53.65
YZ08-1609R1_R2	73108200	73103228	68537088(93.75%)	99.25	97.52	53.65
YZ08-1609R1_R3	67327948	67324766	63170223(93.83%)	99.19	97.41	53.41
YZ08-1609R2_R1	76338280	76331426	52417250(68.67%)	99.21	97.46	54.61
YZ08-1609R2_R2	73253500	73248440	59374687(81.06%)	99.22	97.48	54.29
YZ08-1609R2_R3	58257670	58255078	51274937(88.02%)	99.23	97.47	51.74
YZ08-1609R3_R1	68696424	68692230	61666917(89.77%)	99.13	97.27	55.62
YZ08-1609R3_R2	60379636	60376932	52680490(87.25%)	99.15	97.34	55.38
YZ08-1609R3_R3	69769416	69765630	35125817(50.35%)	99.3	97.68	51.65
YZ08-1609R4_R1	74310034	74305636	62158158(83.65%)	99.15	97.33	54.51
YZ08-1609R4_R2	51741718	51738030	42741320(82.61%)	99.24	97.58	53.07
YZ08-1609R4_R3	71136124	71133142	49937212(70.2%)	99.18	97.36	54.01

## Sheet: Table S4
Table S4. Summary of Gene IDs, Module Membership (kME), and Connectivity in YT93, YZ05, and YZ08 Clusters
YT93-Cluster4-Turquoise module						YT93-Cluster6-Blue module						YZ05-Cluster5-Turquoise module						The YZ05-Cluster8-Blue module						YZ08-Cluster3-Blue module
Gene ID	module	kME	Connectivity			Gene ID	module	kME	Connectivity			Gene ID	module	kME	Connectivity			Gene ID	module	kME	Connectivity			Gene ID	module	kME	Connectivity
ROC-So-Chr01D0009140	turquoise	0.96237	9.712			MSTRG.173018	blue	0.95403	5.52102			MSTRG.161669	turquoise	0.87085	3.0082			MSTRG.55713	blue	0.95236	3.27359			YZ-So-Chr07A0006350	blue	0.95003	2.12719
MSTRG.86658	turquoise	0.95916	9.73768			MSTRG.225614	blue	0.94967	5.23324			MSTRG.91796	turquoise	0.86798	2.16013			YZ-So-Chr01B0003940	blue	0.93252	2.99095			YZ-So-Chr02A0009970	blue	0.87276	1.64564
ROC-Rec-Chr01A0053830	turquoise	0.9504	8.4836			MSTRG.121335	blue	0.91973	4.97025			YZ-So-Chr07D0004470	turquoise	0.85424	2.62045			Ctg.00078370	blue	0.92975	3.00852			MSTRG.21125	blue	0.86664	1.57983
MSTRG.160763	turquoise	0.92875	9.08731			YZ-So-Chr06D0013760	blue	0.90302	4.36619			YZ-Rec-Chr01A0010450	turquoise	0.85024	1.94077			Ctg.00189310	blue	0.92045	3.06663			YZ-Ss-Chr06B0019600	blue	0.82087	1.17167
ROC-So-Chr02D0008080	turquoise	0.92248	9.37277			YZ-So-Chr05A0037400	blue	0.90244	3.90633			ROC-So-Chr05A0009160	turquoise	0.81403	1.54177			MSTRG.151959	blue	0.87279	2.05682			MSTRG.172238	blue	0.80355	1.16427
YZ-So-Chr03C0014660	turquoise	0.92213	8.28773			ROC-Rec-Chr02A0008770	blue	0.9016	4.15632			ROC-Rec-Chr04A0023510	turquoise	0.80818	1.27858			MSTRG.137628	blue	0.8432	2.08491			ROC-So-Chr02C0004260	blue	0.76864	0.78569
YZ-So-Chr10A0005640	turquoise	0.91187	7.93202			MSTRG.65379	blue	0.89377	4.73698			Ctg.00021010	turquoise	0.78546	2.03706			MSTRG.91807	blue	0.79159	1.97753			MSTRG.91881	blue	0.71784	0.4512
YZ-Rec-Chr08A0019970	turquoise	0.90953	8.52936			MSTRG.65102	blue	0.89061	4.16776			MSTRG.58478	turquoise	0.67271	0.64275			MSTRG.194599	blue	0.76455	2.03914			MSTRG.199154	blue	0.71253	0.68889
ROC-So-Chr02A0002950	turquoise	0.90638	6.2337			MSTRG.137342	blue	0.86808	3.75606			YZ-Ss-Chr06B0014150	turquoise	0.65397	0.73111			MSTRG.186314	blue	0.76006	1.60725			MSTRG.227492	blue	0.71147	0.77415
MSTRG.55878	turquoise	0.90554	8.30316			MSTRG.9495	blue	0.86207	3.62239			MSTRG.4006	turquoise	0.64685	0.3997			YZ-Rec-Chr01B0022630	blue	0.73708	1.04735			YZ-So-Chr09B0002290	blue	0.67274	0.5853
MSTRG.84278	turquoise	0.89073	5.51997			MSTRG.20410	blue	0.85288	3.84778			ROC-So-Chr03B0022240	turquoise	0.61204	1.29137			ROC-So-Chr04B0010530	blue	0.72447	1.42729			MSTRG.17253	blue	0.66337	0.61361
ROC-So-Chr01D0030290	turquoise	0.87918	7.21699			MSTRG.121330	blue	0.84277	3.02985			MSTRG.106419	turquoise	0.33237	0.24822			Ctg.00147140	blue	0.70987	1.21696			MSTRG.1240	blue	0.61224	0.4032
MSTRG.118974	turquoise	0.87719	6.36544			MSTRG.81368	blue	0.82589	3.40214									YZ-Rec-Chr01B0040250	blue	0.69473	1.03793			ROC-Rec-Chr01A0055290	blue	0.57266	0.2609
YZ-Ss-Chr01A0020420	turquoise	0.87598	7.42065			MSTRG.193791	blue	0.82159	2.91226									MSTRG.170884	blue	0.67578	0.76995			ROC-So-Chr08A0009710	blue	0.56316	0.37254
ROC-Rec-Chr02A0005450	turquoise	0.86715	6.89086			MSTRG.4468	blue	0.78744	2.23495									MSTRG.94377	blue	0.64857	0.38528			MSTRG.227606	blue	0.51759	0.28591
MSTRG.61037	turquoise	0.85985	6.60319			MSTRG.89720	blue	0.77102	1.75902									Ctg.00137530	blue	0.62921	0.35523			MSTRG.81770	blue	0.49914	0.19397
MSTRG.34832	turquoise	0.85074	6.76051			MSTRG.214559	blue	0.69577	0.96916									ROC-So-Chr05C0002560	blue	0.62314	0.5152			Ctg.00059470	blue	0.49855	0.10846
Ctg.00262300	turquoise	0.85028	6.12895			MSTRG.112065	blue	0.62546	0.73162									YZ-So-Chr01A0023680	blue	0.55138	0.29825			MSTRG.223999	blue	0.48138	0.18583
ROC-So-Chr01D0030390	turquoise	0.82721	5.82532			Ctg.00199390	blue	0.56799	0.58654									MSTRG.62630	blue	0.53541	0.53956			ROC-So-Chr09D0002770	blue	0.40313	0.05135
MSTRG.45474	turquoise	0.77829	2.72666			Ctg.00032420	blue	0.53052	0.32186									MSTRG.43401	blue	0.47278	0.14575			YZ-So-Chr05A0008780	blue	0.36402	0.04531
Ctg.00109180	turquoise	0.72125	2.51629			YZ-So-Chr06A0010980	blue	0.48093	0.51905									MSTRG.177536	blue	0.45409	0.62452			YZ-Ss-Chr07A0015840	blue	0.36013	0.06614
ROC-So-Chr07C0008650	turquoise	0.70403	1.68763			MSTRG.221490	blue	0.33769										YZ-Rec-Chr03A0011330	blue	0.45131	0.24095
MSTRG.222320	turquoise	0.6863	2.79263			YZ-Ss-Chr05C0010880	blue	0.33129	0.07816									YZ-Rec-Chr07A0076170	blue	0.35815	0.04643
ROC-Ss-Chr04A0011110	turquoise	0.68554	3.02321			ROC-Rec-Chr08A0019420	blue	0.3175	0.15514
MSTRG.163997	turquoise	0.68289	2.65224			MSTRG.117708	blue	0.31406	0.12259
ROC-So-Chr02D0005430	turquoise	0.67564	2.32043
MSTRG.68875	turquoise	0.66185	3.00725
ROC-Rec-Chr06A0037860	turquoise	0.64851
MSTRG.3873	turquoise	0.6385	1.60875
MSTRG.116630	turquoise	0.62531	1.79604
Ctg.00336080	turquoise	0.58957
MSTRG.209661	turquoise	0.57303
ROC-So-Chr03B0008970	turquoise	0.56986
YZ-Ss-Chr07A0022710	turquoise	0.56497
ROC-So-Chr08B0005470	turquoise	0.56291
YZ-Rec-Chr05A0026890	turquoise	0.55718
MSTRG.174818	turquoise	0.54971	1.26486
ROC-So-Chr03A0005550	turquoise	0.49716
YZ-So-Chr08B0002640	turquoise	0.4958
MSTRG.49317	turquoise	0.49158
Ctg.00226970	turquoise	0.48008
YZ-So-Chr01C0019380	turquoise	0.47449
MSTRG.47843	turquoise	0.4283
MSTRG.227845	turquoise	0.40793
MSTRG.227247	turquoise	0.38262
MSTRG.144411	turquoise	0.37101
MSTRG.218360	turquoise	0.37003
ROC-Rec-Chr01A0008170	turquoise	0.34111
MSTRG.61649	turquoise	0.32341

## Sheet: Table S5
Table S5. Functional annotations of hub genes in three co-expression modules highly expressed in R3 stage
Module	Hub gene	kME	Functional annotation
YT93-Cluster4-Turquoise	MSTRG.86658	0.95937	Galactinol synthase 2
	ROC-Rec-Chr01A0053830	0.95069	Protein PAM68, chloroplastic
	ROC-So-Chr01D0009140	0.96398	Galactinol synthase 2
	ROC-So-Chr02D0008080	0.92305	Protein MAO HUZI 4, chloroplastic
	MSTRG.160763	0.92756	Galactinol synthase 2
YZ05-Cluster5-Turquoise	MSTRG.91796	0.88055	Bowman-Birk type trypsin inhibitor
	MSTRG.161669	0.87509	Thiosulfate sulfurtransferase 16, chloroplastic
	YZ-Rec-Chr01A0010450	0.83274	GEM-like protein 4
	YZ-So-Chr07D0004470	0.84985	Thiosulfate sulfurtransferase 18
	ROC-So-Chr05A0009160	0.79634	Protein CYSTEINE-RICH TRANSMEMBRANE MODULE 3
YZ08-Cluster-Blue	MSTRG.21125	0.86664	Zinc finger MYM-type protein 1
	MSTRG.172238	0.80355	Ankyrin repeat-containing protein ITN1
	YZ-so-Chr02A0009970	0.87276	E3 ubiquitin-protein ligase ATL41
	YZ-So-Chr07A0006350	0.95003	F-box protein At3g44326
	YZ-Ss-Chr06B0019600	0.82087	Protein HYPER-SENSITIVITY-RELATED 4
